# Supplementary material for: Amaranth Seeds and Sprouts as Functional Ingredients for the Development of Dietary Fiber, Betalains, and Polyphenol-Enriched Minced Tilapia Meat Gels
Source: Molecules. 2022 Dec 23;28(1):117. doi: 10.3390/molecules28010117 (PMC9822371; doi:10.3390/molecules28010117)
Supplement: Supplementary file 1 [file molecules-28-00117-s001.zip]

Archive with 1 entries (1 files):
- molecules-2072945-supplementary.pdf
